# Supplementary material for: The Value of Providing Smokers with Free E-Cigarettes: Smoking Reduction and Cessation Associated with the Three-Month Provision to Smokers of a Refillable Tank-Style E-Cigarette
Source: Int J Environ Res Public Health. 2018 Sep 3;15(9):1914. doi: 10.3390/ijerph15091914 (PMC6165311; doi:10.3390/ijerph15091914)
Supplement: Supplementary file 1 [file ijerph-15-01914-s001.zip]

Archive with 2 entries (2 files):
- Supplementary File 1. Study Information.pdf
- Supplementary File 2. Blu PRO Kit Information Book.pdf
